# Supplementary material for: Modeling Fibroblast–Cardiomyocyte Interactions: Unveiling the Role of Ion Currents in Action Potential Modulation
Source: Int J Mol Sci. 2024 Dec 13;25(24):13396. doi: 10.3390/ijms252413396 (PMC11677627; doi:10.3390/ijms252413396)
Supplement: Supplementary file 1 [file ijms-25-13396-s001.zip]

Archive with 1 entries (1 files):
- ijms-3284376-supplementary.pdf
